# Supplementary material for: A Descriptive-Multivariate Analysis of Community Knowledge, Confidence, and Trust in COVID-19 Clinical Trials among Healthcare Workers in Uganda
Source: Vaccines (Basel). 2021 Mar 12;9(3):253. doi: 10.3390/vaccines9030253 (PMC8000597; doi:10.3390/vaccines9030253)
Supplement: Supplementary file 1 [file vaccines-09-00253-s001.zip]

Archive with 3 entries (3 files):
- Supplement file 1.pdf
- Supplement file 2.pdf
- Supplementary file 3.pdf
